# Supplementary material for: Scindapsus Aureus Resistive Random-Access Memory with Synaptic Plasticity and Sound Localization Function
Source: Nanomaterials (Basel). 2025 Apr 26;15(9):659. doi: 10.3390/nano15090659 (PMC12073795; doi:10.3390/nano15090659)
Supplement: Supplementary file 1 [file nanomaterials-15-00659-s001.zip]

Archive with 1 entries (1 files):
- nanomaterials-3333575-supplementary.pdf
